# Supplementary material for: The Relationship Between Fiber Intake and Gut Bacterial Diversity and Composition During the Third Trimester of Pregnancy
Source: Nutrients. 2025 Feb 22;17(5):773. doi: 10.3390/nu17050773 (PMC11901921; doi:10.3390/nu17050773)
Supplement: Supplementary file 1 [file nutrients-17-00773-s001.zip]

Archive with 1 entries (1 files):
- nutrients-3477015-supplementary.pdf
